# Supplementary material for: Acupuncture Relieved Chemotherapy-Induced Peripheral Neuropathy in Patients with Breast Cancer: A Pilot Randomized Sham-Controlled Trial
Source: J Clin Med. 2021 Aug 20;10(16):3694. doi: 10.3390/jcm10163694 (PMC8397157; doi:10.3390/jcm10163694)
Supplement: Supplementary file 1 [file jcm-10-03694-s001.zip]

Archive with 1 entries (1 files):
- jcm-1262968-supplementary.pdf
